# Supplementary material for: Widespread employment of conserved C. elegans homeobox genes in neuronal identity specification
Source: PLoS Genet. 2022 Sep 30;18(9):e1010372. doi: 10.1371/journal.pgen.1010372 (PMC9524666; doi:10.1371/journal.pgen.1010372)
Supplement: S1 Table — This is an updated version of a table from [6]. (XLSX) [file pgen.1010372.s008.xlsx]

## Sheet: hbox gene expression info
Subclass	Gene	Strain	Reporter	Expression in the L4 nervous system	Sum
ANTP	ceh-12	SYS629	CRISPR	VB	1
ANTP	ceh-16	PHX2280	CRISPR	AIZ, RIF, RIG	3
ANTP	ceh-2	SYS606	CRISPR	I3, M3	2
ANTP	ceh-23	PHX1849	CRISPR	ADF, ADL, AFD, AIY, ASEL, ASG, ASH, AWA, AWC, BAG, CAN, PHA, PHB	13
ANTP	ceh-43	PHX5073	CRISPR	ADE, AIN, AIZ, ASJ, BDU, CAN, CEP, IL1, PDE, PVQ, SDQ	11
ANTP	ceh-5	PHX1592	CRISPR	None - expression in embryo and early L1	0
ANTP	ceh-62	OP416	Fosmid	None - expression in pharyngeal muscle	0
ANTP	ceh-63	OP742	Fosmid	DVC, PVW, URY	3
ANTP	ceh-7	OP168	Fosmid	I3	1
ANTP	pha-2	OP687	Fosmid	I4	1
ANTP-HOXL	ceh-13	OH16366	Fosmid	AS1-7, DA1-7, DB3-4, DD1-5, RMG, VA2-11, VB3-5, VC1-3, VD2-12	9
ANTP-HOXL	egl-5	OP54	Fosmid	AWA, DA9, DD6, DVB, HSN, LUA, PDA, PDB, PHB, PLM, PVC, VA12, VD13	13
ANTP-HOXL	lin-39	KRA103	CRISPR	AIY, AQR, AS2-8, AVM, DA2-5, DB2-7, DD2-6, PDE, PVD, SDQ, VA3-8, VB4-9, VC1-6, VD3-12	14
ANTP-HOXL	mab-5	OP27	Fosmid	AS1-10, AVL, DA5-8, DB5-7, DD1-6, PQR, VA2-11, VB1-11, VC1-6, VD2-12	10
ANTP-HOXL	nob-1	JIM271	Fosmid	DVA, PHC, PLN, PVN, PVR, PVW	6
ANTP-HOXL	pal-1	OP380	Fosmid	None - expression in embryo and germline	0
ANTP-HOXL	php-3	PHX1549	CRISPR	DVA, DVC, PHC, PLN, PVN, PVR, PVW	7
ANTP-HOXL	vab-7	OH15912	CRISPR	ADA, DB, PHC, PVW, VC1-3&6	5
ANTP-NKL	ceh-1	OP571	Fosmid	AWA, RIV	2
ANTP-NKL	ceh-19	OP739	Fosmid	ADF, MC, PHA	3
ANTP-NKL	ceh-22	OP389	Fosmid	None - expression in pharyngeal muscle	0
ANTP-NKL	ceh-24	PHX1608	CRISPR	RMED/V, SAADL/R, SIA, SIB, SMB	5
ANTP-NKL	ceh-27	PHX3426	CRISPR	AVL, I6, RIM, RIP, RME, RMF	6
ANTP-NKL	ceh-28	SYS635	CRISPR	M4	1
ANTP-NKL	ceh-30	PHX4678	CRISPR	SDQ	1
ANTP-NKL	ceh-31	OH17791	CRISPR	AVB, PVR, SDQ, URA, URB	5
ANTP-NKL	ceh-51	PHX1551	CRISPR	None - expression in embryo	0
ANTP-NKL	ceh-9	OP690	Fosmid	ADF, ASJ, AWB, PQR, PVN, RIV, SAA	7
ANTP-NKL	cog-1	OP541	Fosmid	ADL, AIA, AIZ, ASER, ASJ, AVL, DVB, PDA, PHB, RMDL/R, RMF, SMB, VA12, VB1	14
ANTP-NKL	mls-2	OP645	Fosmid	AIM, ASK, AVJ	3
ANTP-NKL	tab-1	PHX1587	CRISPR	AIB, AIN, AVD	3
ANTP-NKL	vab-15	OP730	Fosmid	AVG, M5, PVC, PVQ, PVT	5
CUT	ceh-21	OP759	Fosmid	All neurons and other major tissues	118
CUT	ceh-38	OP241	Fosmid	All neurons and other major tissues	118
CUT	ceh-39	OP759	Fosmid	All neurons and other major tissues	118
CUT	ceh-41	OP759	Fosmid	All neurons and other major tissues	118
CUT	ceh-44	OH16219	CRISPR	All neurons	118
CUT	ceh-48	OP631	Fosmid	All neurons	118
CUT	ceh-49	OH16224	CRISPR	None - expression in germline and embryo	0
CUT	dve-1	OP398	Fosmid	AVG, AWA, CAN, DD, PVP, VD	6
HNF	hmbx-1	OP655	Fosmid	ALM, FLP, PLM, PVD, URX	5
LIM	ceh-14	OP73	Fosmid	ADA, AFD, AIM, ALA, BDU, DVC, I2, PHA, PHB, PHC, PVC, PVN, PVQ, PVR, PVT, PVW	16
LIM	lim-4	OP681	Fosmid	AWB, RID, RIV, RMF, RMH, SAA, SIA, SIB, SMB, SMD	10
LIM	lim-6	OP387	Fosmid	ASEL, AVL, DVB, PVT, RIG, RIS, RMEL/R	7
LIM	lim-7	devKi125	CRISPR	ALA, AIB, AIM, AVB, AWC, BAG, I3, I4, MI, M1, M5, OLL, PHC, PVN, RIA, URY	16
LIM	lin-11	OH15910	CRISPR	ADF, ADL, ASG, ASH, AVA, AVD, AVE, AVF, AVG, AVJ, DVA, I5, PVP, PVQ, RIC, RIF, RIM, VC	18
LIM	mec-3	OP55	Fosmid	ALM, AVM, FLP, PLM, PVD, PVM, VA7-12	7
LIM	ttx-3	Vincent Bertrand, pers. Comm.	CRISPR	AIA, AIN, AIY, ASK, NSM	5
POU	ceh-18	OP533	Fosmid	ADA, AIB, AIN, ALA, ALM, ALN, AS, ASG, AUA, AVA, AVB, AVD, AVG, AVH, AVK, AVM, AWB, AWC, BDU, DA, DB, DD, DVA, DVB, FLP, HSN, I5, IL1, MC, MI, OLL, OLQ, PDA, PDB, PLM, PLN, PVC, PVD, PVM, PVP, PVQ, PVR, RIC, RIF, RIH, SAA, SAB, SDQ, SIA, SMB, URY, VA, VB, VD	54
POU	ceh-6	RW10871	Fosmid	AUA, AVF, AVH, I5, PDA, RMD	6
POU	unc-86	Serrano-Saiz, et al., 2018	CRISPR	ADA, AIM, AIZ, ALM, ALN, AQR, AVM, BDU, FLP, HSN, I1, IL2, NSM, PHC, PLM, PLN, PQR, PVD, PVM, PVR, PVW, RIH, RIP, RIR, RMG, SDQ, URA, URB, URX, URY	30
PRD	eyg-1	OP441	Fosmid	None - expression in pharynx	0
PRD	pax-3	OP190	Fosmid	None - expression in vulval cells	0
PRD	vab-3	devKi190	CRISPR	ADA, AS11, ASK, BAG, CEP, OLL, OLQ, RIF, RIV, URA, URB, URY, VA11, VD12	14
PRD-like	alr-1	OP200	Fosmid	AFD, AIY, ALM, ASEL, AVA, AVM, BAG, CEP, I2, I6, M1, MI, OLL, PDE, PLM, RMEL/R, URX, VD	18
PRD-like	ceh-10	SYS427	CRISPR	AIY, CAN, DVC, RID	4
PRD-like	ceh-17	SYS608	CRISPR	ALA, SIA	2
PRD-like	ceh-36	PHX2934	CRISPR	ASE, ASI, AWA, AWC	4
PRD-like	ceh-37	OH16345	CRISPR	ASG, AWA, AWB, BAG	4
PRD-like	ceh-45	SYS634	CRISPR	I1, MI, RIB	3
PRD-like	ceh-53	OP444	Fosmid	I5	1
PRD-like	ceh-54	OP456	Fosmid	AFD, ASE, ASG, ASH, AUA, AWA, AWC, BAG, I2, M3	10
PRD-like	ceh-8	PHX1656	CRISPR	AVE, RIA	2
PRD-like	dsc-1	OP522	Fosmid	AFD, ASE, AWC	3
PRD-like	ttx-1	PHX1679	CRISPR	AFD, M2, RIB, RIP	4
PRD-like	unc-30	SYS743	CRISPR	ASG, AVJ, DD, PVP, VD	5
PRD-like	unc-4	PHX1658	CRISPR	AS, AVF, DA, I5, SAB, VA, VC	7
PRD-like	unc-42	Berghoff et al., 2021	CRISPR	AIB, ASH, AVA, AVB, AVD, AVE, AVH, AVK, RIV, RMD, RMF, RMH, SAA, SIB, SMD	15
PROS	pros-1	OP500	Fosmid	ASG, AWA, DVA, I2, I3, PVQ, URY	7
SO/SIX	ceh-32	OH16477	CRISPR	ADL, I2, IL1, M1, OLL, RIA, RIB, RID, RMDDL/R & RMDVL/R, RME, RMH, SMD, URY	13
SO/SIX	ceh-33	OP575	Fosmid	None - expression in head muscle	0
SO/SIX	ceh-34	OP524	Fosmid	I1, I2, I3, I4, I5, I6, M1, M2, M3, M4, M5, MC, MI, NSM	14
SO/SIX	unc-39	OP186	Fosmid	AIA, IL2L/R	2
PBC	ceh-20	RW12211	CRISPR	ADA, ADE, AIB, AIZ, ALA, ALM, AQR, AS, AVM, BDU, DA, DB, DD, FLP, HSN, I4, PDB, PDE, PHA, PQR, PVD, PVM, RIA, RIF, RIG, RMG, SAB, SDQ, VA, VB, VC, VD1-12	32
PBC	ceh-40	OP232	Fosmid	None - expression in hypodermis	0
PBC	ceh-60	DLS395	CRISPR	None - expression in pharynx and intestine	0
IRO	irx-1	OP536	Fosmid	ASG, AVF, AVG, DD, I5, I6, M2, M4, M5, PVQ, PVT, RIH, RIS, SABVL/R	14
MEIS	unc-62	SD1871	Fosmid	ADA, ADE, AIB, AIZ, ALA, ALM, AQR, AS, AVM, BDU, DA, DB, DD, DVA, FLP, HSN, I4, PDB, PDE, PHA, PQR, PVD, PVM, RIC, RIF, RIG, RMG, SAB, SDQ, VA, VB, VC, VD1-12	33
ZF	zag-1	OP83	Fosmid	ADA, AIB, AIM, AIN, AIY, AIZ, ALA, ALM, AS, AVA, AVD, AVE, AVF, AVG, AVH, AVJ, AVK, AVM, AWA, AWC, BDU, DD, DVA, DVB, DVC, HSN, I4, I5, LUA, M1, M2, M4, M5, PDA, PLM, PVC, PVN, PVP, PVQ, PVR, PVT, PVW, RIA, RIB, RIC, RIF, RIG, RIH, RIM, RIP, RIR, RIV, RMD, RME, RMF, RMG, SAB, SDQ, SIA, SIB, SMD, VC, VD	63
ZF	zfh-2	OH16346	CRISPR	ADE, ADF, AFD, AIB, AIM, AIY, AIZ, ALA, AS, ASG, ASH, ASJ, AVA, AVE, AVJ, AVL, AWB, BDU, CEP, DA, DB, DVA, DVC, FLP, IL1, LUA, NSM, OLQ, PDA, PDB, PDE, PHA, PHB, PQR, PVD, PVM, PVN, RID, RIG, RIM, RIR, RIV, RMD, RMH, SAA, SAB, SIA, SIB, SMB, SMD, URY, VA, VB	53
Div	ceh-100	OH16488	CRISPR	All neurons and other major tissues	118
Div	ceh-57	OP706	Fosmid	ADF, ASG, ASI, ASJ	4
Div	ceh-58	PHX2015	CRISPR	All neurons	118
Div	ceh-74	OP680	Fosmid	All neurons and other major tissues	118
Div	ceh-75	PHX1884	CRISPR	None - expression in embryo	0
Div	ceh-76	OH16487	CRISPR	None - expression in embryo	0
Div	ceh-79	OP553	Fosmid	AFD, ASE, ASI, ASJ, AWA, AWC, I2, M1, MI, PHB	10
Div	ceh-81	OH16479	Fosmid	None - expression in neuron in embryo and L1	0
Div	ceh-82	SYS609	CRISPR	None - expression in embryo	118
Div	ceh-83	OP727	Fosmid	None - expression in embryo	0
Div	ceh-84	PHX2811	CRISPR	None - expression in embryo	0
Div	ceh-86	PHX2517	CRISPR	None - expression in embryo	0
Div	ceh-87	PHX1955	CRISPR	None - expression in embryo	0
Div	ceh-88	OP593	Fosmid	All neurons and other major tissues	118
Div	ceh-89	OH16505	CRISPR	ADA, ADE, ADF, ADL, AFD, AIA, AIB, AIM, AIN, AIY, ALM, ALN, AQR, AS, ASE, ASG, ASH, ASI, ASJ, ASK, AUA, AVA, AVB, AVD, AVE, AVF, AVG, AVK, AVL, AVM, AWA, AWB, AWC, BAG, BDU, CAN, CEP, DA, DB, DD, DVA, DVB, FLP, HSN, I1, I2, I3, I4, I5, I6, LUA, M2, M3, M4, M5, MC, MI, NSM, OLL, OLQ, PDA, PDB, PDE, PHA, PHB, PHC, PLM, PLN, PQR, PVC, PVD, PVM, PVQ, PVR, PVT, PVW, RIA, RIB, RIC, RID, RIF, RIG, RIH, …	107
Div	ceh-90	OP210	Fosmid	ASI	1
Div	ceh-91	OH16480	Fosmid	None - expression in embryo	0
Div	ceh-92	PHX1610	Fosmid	None - expression in germline	0
Div	ceh-93	OP554	Fosmid	ADL	1
Div	ceh-99	OH16481	Fosmid	None - expression in embryo	0
Div	duxl-1	OP470	Fosmid	None - expression in hypodermis	0
Div	nsy-7	OH16371	Fosmid	ADF, AFD, AIM, AS, ASH, ASJ, AVA, AVD, AVE, AVG, AVH, AWA, AWC, CAN, CEP, DA, DB, DD, DVA, I2, LUA, M4, OLL, OLQ, PHA, PHB, PQR, PVC, PVP, RIB, RIG, RIH, RIR, RMD, SAB, URY, VA, VB, VC, VD	40

## Sheet: neuron expression by gene
Hbox Gene
alr-1	AFD	AIY	ALM	ASEL	AVA	AVM	BAG	CEP	I2	I6	M1	MI	OLL	PDE	PLM	RME_LR	URX	VD_DD
ceh-1	AWA	RIV
ceh-10	AIY	CAN	DVC	RID
ceh-100	ADA	ADE	ADF	ADL	AFD	AIA	AIB	AIM	AIN	AIY	AIZ	ALA	ALM	ALN	AQR	AS	ASEL	ASER	ASG	ASH	ASI	ASJ	ASK	AUA	AVA	AVB	AVD	AVE	AVF	AVG	AVH	AVJ	AVK	AVL	AVM	AWA	AWB	AWC_OFF	AWC_ON	BAG	BDU	CAN	CEP	DA	DA9	DB	DB1	DVA	DVB
ceh-12	VB	VB1	VB2
ceh-13	AS	DA	DB	RMG	VA	VB	VC	VD_DD
ceh-14	ADA	AFD	AIM	ALA	BDU	DVC	I2	PHA	PHB	PHC	PVC	PVN	PVQ	PVR	PVT	PVW
ceh-16	AIZ	RIF	RIG
ceh-17	ALA	SIA
ceh-18	ADA	AIB	AIN	ALA	ALM	ALN	AS	ASG	AUA	AVA	AVB	AVD	AVG	AVH	AVK	AVM	AWB	AWC_OFF	AWC_ON	BDU	DA	DA9	DB	DB1	DVA	DVB	FLP	HSN	I5	IL1	MC	MI	OLL	OLQ	PDA	PDB	PLM	PLN	PVC	PVD	PVM	PVP	PVQ	PVR	RIC	RIF	RIH	SAA	SAB
ceh-19	ADF	MC	PHA
ceh-2	I3	M3
ceh-2	ADA	ADE	AIB	AIZ	ALA	ALM	AQR	AS	AVM	BDU	DA	DA9	DB	DB1	FLP	HSN	I4	PDB	PDE	PHA	PQR	PVD	PVM	RIA	RIF	RIG	RMG	SAB	SDQ	VA	VA12	VB	VB1	VB2	VC	VC_4_5	VD_DD
ceh-21	ADA	ADE	ADF	ADL	AFD	AIA	AIB	AIM	AIN	AIY	AIZ	ALA	ALM	ALN	AQR	AS	ASEL	ASER	ASG	ASH	ASI	ASJ	ASK	AUA	AVA	AVB	AVD	AVE	AVF	AVG	AVH	AVJ	AVK	AVL	AVM	AWA	AWB	AWC_OFF	AWC_ON	BAG	BDU	CAN	CEP	DA	DA9	DB	DB1	DVA	DVB
ceh-22
ceh-23	ADF	ADL	AFD	AIY	ASEL	ASG	ASH	AWA	AWC_OFF	AWC_ON	BAG	CAN	PHA	PHB
ceh-24	RME_DV	SAA	SIA	SIB	SMB
ceh-27	AVL	I6	RIM	RIP	RME_DV	RME_LR	RMF
ceh-28	M4
ceh-3	SDQ
ceh-31	AVB	PVR	SDQ	URA	URB
ceh-32	ADL	I2	IL1	M1	OLL	RIA	RIB	RID	RMD_DV	RME_DV	RME_LR	RMH	SMD	URY
ceh-33
ceh-34	I1	I2	I3	I4	I5	I6	M1	M2	M3	M4	M5	MC	MI	NSM
ceh-36	ASEL	ASER	ASI	AWA	AWC_OFF	AWC_ON
ceh-37	ASG	AWA	AWB	BAG
ceh-38	ADA	ADE	ADF	ADL	AFD	AIA	AIB	AIM	AIN	AIY	AIZ	ALA	ALM	ALN	AQR	AS	ASEL	ASER	ASG	ASH	ASI	ASJ	ASK	AUA	AVA	AVB	AVD	AVE	AVF	AVG	AVH	AVJ	AVK	AVL	AVM	AWA	AWB	AWC_OFF	AWC_ON	BAG	BDU	CAN	CEP	DA	DA9	DB	DB1	DVA	DVB
ceh-39	ADA	ADE	ADF	ADL	AFD	AIA	AIB	AIM	AIN	AIY	AIZ	ALA	ALM	ALN	AQR	AS	ASEL	ASER	ASG	ASH	ASI	ASJ	ASK	AUA	AVA	AVB	AVD	AVE	AVF	AVG	AVH	AVJ	AVK	AVL	AVM	AWA	AWB	AWC_OFF	AWC_ON	BAG	BDU	CAN	CEP	DA	DA9	DB	DB1	DVA	DVB
ceh-4
ceh-41	ADA	ADE	ADF	ADL	AFD	AIA	AIB	AIM	AIN	AIY	AIZ	ALA	ALM	ALN	AQR	AS	ASEL	ASER	ASG	ASH	ASI	ASJ	ASK	AUA	AVA	AVB	AVD	AVE	AVF	AVG	AVH	AVJ	AVK	AVL	AVM	AWA	AWB	AWC_OFF	AWC_ON	BAG	BDU	CAN	CEP	DA	DA9	DB	DB1	DVA	DVB
ceh-43	ADE	AIN	AIZ	ASJ	BDU	CAN	CEP	IL1	PDE	PVQ	SDQ
ceh-44	ADA	ADE	ADF	ADL	AFD	AIA	AIB	AIM	AIN	AIY	AIZ	ALA	ALM	ALN	AQR	AS	ASEL	ASER	ASG	ASH	ASI	ASJ	ASK	AUA	AVA	AVB	AVD	AVE	AVF	AVG	AVH	AVJ	AVK	AVL	AVM	AWA	AWB	AWC_OFF	AWC_ON	BAG	BDU	CAN	CEP	DA	DA9	DB	DB1	DVA	DVB
ceh-45	I1	MI	RIB
ceh-48	ADA	ADE	ADF	ADL	AFD	AIA	AIB	AIM	AIN	AIY	AIZ	ALA	ALM	ALN	AQR	AS	ASEL	ASER	ASG	ASH	ASI	ASJ	ASK	AUA	AVA	AVB	AVD	AVE	AVF	AVG	AVH	AVJ	AVK	AVL	AVM	AWA	AWB	AWC_OFF	AWC_ON	BAG	BDU	CAN	CEP	DA	DA9	DB	DB1	DVA	DVB
ceh-49
ceh-5
ceh-51
ceh-53	I5
ceh-54	AFD	ASEL	ASER	ASG	ASH	AUA	AWA	AWC_OFF	AWC_ON	BAG	I2	M3
ceh-57	ADF	ASG	ASI	ASJ
ceh-58	ADA	ADE	ADF	ADL	AFD	AIA	AIB	AIM	AIN	AIY	AIZ	ALA	ALM	ALN	AQR	AS	ASEL	ASER	ASG	ASH	ASI	ASJ	ASK	AUA	AVA	AVB	AVD	AVE	AVF	AVG	AVH	AVJ	AVK	AVL	AVM	AWA	AWB	AWC_OFF	AWC_ON	BAG	BDU	CAN	CEP	DA	DA9	DB	DB1	DVA	DVB
ceh-6	AUA	AVF	AVH	I5	PDA	RMD_DV
ceh-6
ceh-62
ceh-63	DVC	PVW	URY
ceh-7	I3
ceh-74	ADA	ADE	ADF	ADL	AFD	AIA	AIB	AIM	AIN	AIY	AIZ	ALA	ALM	ALN	AQR	AS	ASEL	ASER	ASG	ASH	ASI	ASJ	ASK	AUA	AVA	AVB	AVD	AVE	AVF	AVG	AVH	AVJ	AVK	AVL	AVM	AWA	AWB	AWC_OFF	AWC_ON	BAG	BDU	CAN	CEP	DA	DA9	DB	DB1	DVA	DVB
ceh-75
ceh-76
ceh-79	AFD	ASEL	ASER	ASI	ASJ	AWA	AWC_OFF	AWC_ON	I2	M1	MI	PHB
ceh-8	AVE	RIA
ceh-81
ceh-82
ceh-83
ceh-84
ceh-86
ceh-87
ceh-88	ADA	ADE	ADF	ADL	AFD	AIA	AIB	AIM	AIN	AIY	AIZ	ALA	ALM	ALN	AQR	AS	ASEL	ASER	ASG	ASH	ASI	ASJ	ASK	AUA	AVA	AVB	AVD	AVE	AVF	AVG	AVH	AVJ	AVK	AVL	AVM	AWA	AWB	AWC_OFF	AWC_ON	BAG	BDU	CAN	CEP	DA	DA9	DB	DB1	DVA	DVB
ceh-89	ADA	ADE	ADF	ADL	AFD	AIA	AIB	AIM	AIN	AIY	ALM	ALN	AQR	AS	ASEL	ASER	ASG	ASH	ASI	ASJ	ASK	AUA	AVA	AVB	AVD	AVE	AVF	AVG	AVK	AVL	AVM	AWA	AWB	AWC_OFF	AWC_ON	BAG	BDU	CAN	CEP	DA	DA9	DB	DB1	DVA	DVB	FLP	HSN	I1	I2
ceh-9	ADF	ASJ	AWB	PQR	PVN	RIV	SAA
ceh-9	ASI
ceh-91
ceh-92
ceh-93	ADL
ceh-99
cog-1	ADL	AIA	AIZ	ASER	ASJ	AVL	DVB	PDA	PHB	RMD_LR	RMF	SMB	VA	VA12	VB	VB1
dsc-1	AFD	ASEL	ASER	AWC_OFF	AWC_ON
duxl-1
dve-1	AVG	AWA	CAN	PVP	VD_DD
egl-5	AWA	DA	DA9	DVB	HSN	LUA	PDA	PDB	PHB	PLM	PVC	VA	VA12	VD_DD
eyg-1
hmbx-1	ALM	FLP	PLM	PVD	URX
irx-1	ASG	AVF	AVG	I5	I6	M2	M4	M5	PVQ	PVT	RIH	RIS	SAB	VD_DD
lim-4	AWB	RID	RIV	RMF	RMH	SAA	SIA	SIB	SMB	SMD
lim-6	ASEL	AVL	DVB	PVT	RIG	RIS	RME_LR
lim-7	AIB	AIM	ALA	AVB	M5	MI	OLL	PHC	PVN	RIA	URY
lin-11	ADF	ADL	ASG	ASH	AVA	AVD	AVE	AVF	AVG	AVJ	DVA	I5	PVP	PVQ	RIC	RIF	RIM	VC	VC_4_5
lin-39	AIY	AQR	AS	AVM	DA	DB	PDE	PVD	SDQ	VA	VB	VC	VC_4_5	VD_DD
mab-5	AS	AVL	DA	DB	PQR	VA	VB	VB1	VB2	VC	VC_4_5	VD_DD
mec-3	ALM	AVM	FLP	PLM	PVD	PVM	VA	VA12
mls-2	AIM	ASK	AVJ
nob-1	DVA	PHC	PLN	PVN	PVR	PVW
nsy-7	ADF	AFD	AIM	AS	ASH	ASJ	AVA	AVD	AVE	AVG	AVH	AWA	AWC_ON	CAN	CEP	DA	DA9	DB	DB1	DVA	I2	LUA	M4	OLL	OLQ	PHA	PHB	PQR	PVC	PVP	RIB	RIG	RIH	RIR	RMD_DV	RMD_LR	SAB	URY	VA	VA12	VB	VB1	VB2	VC	VC_4_5	VD_DD
pal-1
pax-3
pha-2	I4
php-3	DVA	DVC	PHC	PLN	PVN	PVR	PVW
pros-1	ASG	AWA	DVA	I2	I3	PVQ	URY
tab-1	AIB	AIN	AVD
ttx-1	AFD	M2	RIB	RIP
ttx-3	AIA	AIN	AIY	ASK	NSM
unc-3	ASG	AVJ	PVP	VD_DD
unc-39	AIA	IL2_LR
unc-4	AS	AVF	DA	DA9	I5	SAB	VA	VA12	VC	VC_4_5
unc-42	AIB	ASH	AVA	AVB	AVD	AVE	AVH	AVK	RIV	RMD_DV	RMD_LR	RMF	RMH	SAA	SIB	SMD
unc-62	ADA	ADE	AIB	AIZ	ALA	ALM	AQR	AS	AVM	BDU	DA	DA9	DB	DB1	DVA	FLP	HSN	I4	PDB	PDE	PHA	PQR	PVD	PVM	RIC	RIF	RIG	RMG	SAB	SDQ	VA	VA12	VB	VB1	VB2	VC	VC_4_5	VD_DD
unc-86	ADA	AIM	AIZ	ALM	ALN	AQR	AVM	BDU	FLP	HSN	I1	IL2_DV	IL2_LR	NSM	PHC	PLM	PLN	PQR	PVD	PVM	PVR	PVW	RIH	RIP	RIR	RMG	SDQ	URA	URB	URX	URY
vab-15	AVG	M5	PVC	PVQ	PVT
vab-3	ADA	AS	ASK	BAG	CEP	OLL	OLQ	RIF	RIV	URA	URB	URY	VA	VD_DD
vab-7	ADA	DB	DB1	PHC	PVW	VC
zag-1	ADA	AIB	AIM	AIN	AIY	AIZ	ALA	ALM	AS	AVA	AVD	AVE	AVF	AVG	AVH	AVJ	AVK	AVM	AWA	AWC_OFF	AWC_ON	BDU	DVA	DVB	DVC	HSN	I4	I5	LUA	M1	M2	M4	M5	PDA	PLM	PVC	PVN	PVP	PVQ	PVR	PVT	PVW	RIA	RIB	RIC	RIF	RIG	RIH	RIM
zfh-2	ADE	ADF	AFD	AIB	AIM	AIY	AIZ	ALA	AS	ASG	ASH	ASJ	AVA	AVE	AVJ	AVL	AWB	BDU	CEP	DA	DA9	DB	DB1	DVA	DVC	FLP	IL1	LUA	NSM	OLQ	PDA	PDB	PDE	PHA	PHB	PQR	PVD	PVM	PVN	RID	RIG	RIM	RIR	RIV	RMD_DV	RMD_LR	RMH	SAA	SAB
[truncated: 79 more columns]

## Sheet: binary expression
Gene	ADA	ADE	ADF	ADL	AFD	AIA	AIB	AIM	AIN	AIY	AIZ	ALA	ALM	ALN	AQR	AS	ASEL	ASER	ASG	ASH	ASI	ASJ	ASK	AUA	AVA	AVB	AVD	AVE	AVF	AVG	AVH	AVJ	AVK	AVL	AVM	AWA	AWB	AWC_OFF	AWC_ON	BAG	BDU	CAN	CEP	DA	DA9	DB	DB01	DVA	DVB
alr-1	0	0	0	0	1	0	0	0	0	1	0	0	1	0	0	0	1	0	0	0	0	0	0	0	1	0	0	0	0	0	0	0	0	0	1	0	0	0	0	1	0	0	1	0	0	0	0	0	0
ceh-1	0	0	0	0	0	0	0	0	0	0	0	0	0	0	0	0	0	0	0	0	0	0	0	0	0	0	0	0	0	0	0	0	0	0	0	1	0	0	0	0	0	0	0	0	0	0	0	0	0
ceh-10	0	0	0	0	0	0	0	0	0	1	0	0	0	0	0	0	0	0	0	0	0	0	0	0	0	0	0	0	0	0	0	0	0	0	0	0	0	0	0	0	0	1	0	0	0	0	0	0	0
ceh-100	1	1	1	1	1	1	1	1	1	1	1	1	1	1	1	1	1	1	1	1	1	1	1	1	1	1	1	1	1	1	1	1	1	1	1	1	1	1	1	1	1	1	1	1	1	1	1	1	1
ceh-12	0	0	0	0	0	0	0	0	0	0	0	0	0	0	0	0	0	0	0	0	0	0	0	0	0	0	0	0	0	0	0	0	0	0	0	0	0	0	0	0	0	0	0	0	0	0	0	0	0
ceh-13	0	0	0	0	0	0	0	0	0	0	0	0	0	0	0	1	0	0	0	0	0	0	0	0	0	0	0	0	0	0	0	0	0	0	0	0	0	0	0	0	0	0	0	1	0	1	0	0	0
ceh-14	1	0	0	0	1	0	0	1	0	0	0	1	0	0	0	0	0	0	0	0	0	0	0	0	0	0	0	0	0	0	0	0	0	0	0	0	0	0	0	0	1	0	0	0	0	0	0	0	0
ceh-16	0	0	0	0	0	0	0	0	0	0	1	0	0	0	0	0	0	0	0	0	0	0	0	0	0	0	0	0	0	0	0	0	0	0	0	0	0	0	0	0	0	0	0	0	0	0	0	0	0
ceh-17	0	0	0	0	0	0	0	0	0	0	0	1	0	0	0	0	0	0	0	0	0	0	0	0	0	0	0	0	0	0	0	0	0	0	0	0	0	0	0	0	0	0	0	0	0	0	0	0	0
ceh-18	1	0	0	0	0	0	1	0	1	0	0	1	1	1	0	1	0	0	1	0	0	0	0	1	1	1	1	0	0	1	1	0	1	0	1	0	1	1	1	0	1	0	0	1	1	1	1	1	1
ceh-19	0	0	1	0	0	0	0	0	0	0	0	0	0	0	0	0	0	0	0	0	0	0	0	0	0	0	0	0	0	0	0	0	0	0	0	0	0	0	0	0	0	0	0	0	0	0	0	0	0
ceh-2	0	0	0	0	0	0	0	0	0	0	0	0	0	0	0	0	0	0	0	0	0	0	0	0	0	0	0	0	0	0	0	0	0	0	0	0	0	0	0	0	0	0	0	0	0	0	0	0	0
ceh-20	1	1	0	0	0	0	1	0	0	0	1	1	1	0	1	1	0	0	0	0	0	0	0	0	0	0	0	0	0	0	0	0	0	0	1	0	0	0	0	0	1	0	0	1	1	1	1	0	0
ceh-21	1	1	1	1	1	1	1	1	1	1	1	1	1	1	1	1	1	1	1	1	1	1	1	1	1	1	1	1	1	1	1	1	1	1	1	1	1	1	1	1	1	1	1	1	1	1	1	1	1
ceh-22	0	0	0	0	0	0	0	0	0	0	0	0	0	0	0	0	0	0	0	0	0	0	0	0	0	0	0	0	0	0	0	0	0	0	0	0	0	0	0	0	0	0	0	0	0	0	0	0	0
ceh-23	0	0	1	1	1	0	0	0	0	1	0	0	0	0	0	0	1	0	1	1	0	0	0	0	0	0	0	0	0	0	0	0	0	0	0	1	0	1	1	1	0	1	0	0	0	0	0	0	0
ceh-24	0	0	0	0	0	0	0	0	0	0	0	0	0	0	0	0	0	0	0	0	0	0	0	0	0	0	0	0	0	0	0	0	0	0	0	0	0	0	0	0	0	0	0	0	0	0	0	0	0
ceh-27	0	0	0	0	0	0	0	0	0	0	0	0	0	0	0	0	0	0	0	0	0	0	0	0	0	0	0	0	0	0	0	0	0	1	0	0	0	0	0	0	0	0	0	0	0	0	0	0	0
ceh-28	0	0	0	0	0	0	0	0	0	0	0	0	0	0	0	0	0	0	0	0	0	0	0	0	0	0	0	0	0	0	0	0	0	0	0	0	0	0	0	0	0	0	0	0	0	0	0	0	0
ceh-30	0	0	0	0	0	0	0	0	0	0	0	0	0	0	0	0	0	0	0	0	0	0	0	0	0	0	0	0	0	0	0	0	0	0	0	0	0	0	0	0	0	0	0	0	0	0	0	0	0
ceh-31	0	0	0	0	0	0	0	0	0	0	0	0	0	0	0	0	0	0	0	0	0	0	0	0	0	1	0	0	0	0	0	0	0	0	0	0	0	0	0	0	0	0	0	0	0	0	0	0	0
ceh-32	0	0	0	1	0	0	0	0	0	0	0	0	0	0	0	0	0	0	0	0	0	0	0	0	0	0	0	0	0	0	0	0	0	0	0	0	0	0	0	0	0	0	0	0	0	0	0	0	0
ceh-33	0	0	0	0	0	0	0	0	0	0	0	0	0	0	0	0	0	0	0	0	0	0	0	0	0	0	0	0	0	0	0	0	0	0	0	0	0	0	0	0	0	0	0	0	0	0	0	0	0
ceh-34	0	0	0	0	0	0	0	0	0	0	0	0	0	0	0	0	0	0	0	0	0	0	0	0	0	0	0	0	0	0	0	0	0	0	0	0	0	0	0	0	0	0	0	0	0	0	0	0	0
ceh-36	0	0	0	0	0	0	0	0	0	0	0	0	0	0	0	0	1	1	0	0	1	0	0	0	0	0	0	0	0	0	0	0	0	0	0	1	0	1	1	0	0	0	0	0	0	0	0	0	0
ceh-37	0	0	0	0	0	0	0	0	0	0	0	0	0	0	0	0	0	0	1	0	0	0	0	0	0	0	0	0	0	0	0	0	0	0	0	1	1	0	0	1	0	0	0	0	0	0	0	0	0
ceh-38	1	1	1	1	1	1	1	1	1	1	1	1	1	1	1	1	1	1	1	1	1	1	1	1	1	1	1	1	1	1	1	1	1	1	1	1	1	1	1	1	1	1	1	1	1	1	1	1	1
ceh-39	1	1	1	1	1	1	1	1	1	1	1	1	1	1	1	1	1	1	1	1	1	1	1	1	1	1	1	1	1	1	1	1	1	1	1	1	1	1	1	1	1	1	1	1	1	1	1	1	1
ceh-40	0	0	0	0	0	0	0	0	0	0	0	0	0	0	0	0	0	0	0	0	0	0	0	0	0	0	0	0	0	0	0	0	0	0	0	0	0	0	0	0	0	0	0	0	0	0	0	0	0
ceh-41	1	1	1	1	1	1	1	1	1	1	1	1	1	1	1	1	1	1	1	1	1	1	1	1	1	1	1	1	1	1	1	1	1	1	1	1	1	1	1	1	1	1	1	1	1	1	1	1	1
ceh-43	0	1	0	0	0	0	0	0	1	0	1	0	0	0	0	0	0	0	0	0	0	1	0	0	0	0	0	0	0	0	0	0	0	0	0	0	0	0	0	0	1	1	1	0	0	0	0	0	0
ceh-44	1	1	1	1	1	1	1	1	1	1	1	1	1	1	1	1	1	1	1	1	1	1	1	1	1	1	1	1	1	1	1	1	1	1	1	1	1	1	1	1	1	1	1	1	1	1	1	1	1
ceh-45	0	0	0	0	0	0	0	0	0	0	0	0	0	0	0	0	0	0	0	0	0	0	0	0	0	0	0	0	0	0	0	0	0	0	0	0	0	0	0	0	0	0	0	0	0	0	0	0	0
ceh-48	1	1	1	1	1	1	1	1	1	1	1	1	1	1	1	1	1	1	1	1	1	1	1	1	1	1	1	1	1	1	1	1	1	1	1	1	1	1	1	1	1	1	1	1	1	1	1	1	1
ceh-49	0	0	0	0	0	0	0	0	0	0	0	0	0	0	0	0	0	0	0	0	0	0	0	0	0	0	0	0	0	0	0	0	0	0	0	0	0	0	0	0	0	0	0	0	0	0	0	0	0
ceh-5	0	0	0	0	0	0	0	0	0	0	0	0	0	0	0	0	0	0	0	0	0	0	0	0	0	0	0	0	0	0	0	0	0	0	0	0	0	0	0	0	0	0	0	0	0	0	0	0	0
ceh-51	0	0	0	0	0	0	0	0	0	0	0	0	0	0	0	0	0	0	0	0	0	0	0	0	0	0	0	0	0	0	0	0	0	0	0	0	0	0	0	0	0	0	0	0	0	0	0	0	0
ceh-53	0	0	0	0	0	0	0	0	0	0	0	0	0	0	0	0	0	0	0	0	0	0	0	0	0	0	0	0	0	0	0	0	0	0	0	0	0	0	0	0	0	0	0	0	0	0	0	0	0
ceh-54	0	0	0	0	1	0	0	0	0	0	0	0	0	0	0	0	1	1	1	1	0	0	0	1	0	0	0	0	0	0	0	0	0	0	0	1	0	1	1	1	0	0	0	0	0	0	0	0	0
ceh-57	0	0	1	0	0	0	0	0	0	0	0	0	0	0	0	0	0	0	1	0	1	1	0	0	0	0	0	0	0	0	0	0	0	0	0	0	0	0	0	0	0	0	0	0	0	0	0	0	0
ceh-58	1	1	1	1	1	1	1	1	1	1	1	1	1	1	1	1	1	1	1	1	1	1	1	1	1	1	1	1	1	1	1	1	1	1	1	1	1	1	1	1	1	1	1	1	1	1	1	1	1
ceh-6	0	0	0	0	0	0	0	0	0	0	0	0	0	0	0	0	0	0	0	0	0	0	0	1	0	0	0	0	1	0	1	0	0	0	0	0	0	0	0	0	0	0	0	0	0	0	0	0	0
ceh-60	0	0	0	0	0	0	0	0	0	0	0	0	0	0	0	0	0	0	0	0	0	0	0	0	0	0	0	0	0	0	0	0	0	0	0	0	0	0	0	0	0	0	0	0	0	0	0	0	0
ceh-62	0	0	0	0	0	0	0	0	0	0	0	0	0	0	0	0	0	0	0	0	0	0	0	0	0	0	0	0	0	0	0	0	0	0	0	0	0	0	0	0	0	0	0	0	0	0	0	0	0
ceh-63	0	0	0	0	0	0	0	0	0	0	0	0	0	0	0	0	0	0	0	0	0	0	0	0	0	0	0	0	0	0	0	0	0	0	0	0	0	0	0	0	0	0	0	0	0	0	0	0	0
ceh-7	0	0	0	0	0	0	0	0	0	0	0	0	0	0	0	0	0	0	0	0	0	0	0	0	0	0	0	0	0	0	0	0	0	0	0	0	0	0	0	0	0	0	0	0	0	0	0	0	0
ceh-74	1	1	1	1	1	1	1	1	1	1	1	1	1	1	1	1	1	1	1	1	1	1	1	1	1	1	1	1	1	1	1	1	1	1	1	1	1	1	1	1	1	1	1	1	1	1	1	1	1
ceh-75	0	0	0	0	0	0	0	0	0	0	0	0	0	0	0	0	0	0	0	0	0	0	0	0	0	0	0	0	0	0	0	0	0	0	0	0	0	0	0	0	0	0	0	0	0	0	0	0	0
ceh-76	0	0	0	0	0	0	0	0	0	0	0	0	0	0	0	0	0	0	0	0	0	0	0	0	0	0	0	0	0	0	0	0	0	0	0	0	0	0	0	0	0	0	0	0	0	0	0	0	0
ceh-79	0	0	0	0	1	0	0	0	0	0	0	0	0	0	0	0	1	1	0	0	1	1	0	0	0	0	0	0	0	0	0	0	0	0	0	1	0	1	1	0	0	0	0	0	0	0	0	0	0
ceh-8	0	0	0	0	0	0	0	0	0	0	0	0	0	0	0	0	0	0	0	0	0	0	0	0	0	0	0	1	0	0	0	0	0	0	0	0	0	0	0	0	0	0	0	0	0	0	0	0	0
ceh-81	0	0	0	0	0	0	0	0	0	0	0	0	0	0	0	0	0	0	0	0	0	0	0	0	0	0	0	0	0	0	0	0	0	0	0	0	0	0	0	0	0	0	0	0	0	0	0	0	0
ceh-82	0	0	0	0	0	0	0	0	0	0	0	0	0	0	0	0	0	0	0	0	0	0	0	0	0	0	0	0	0	0	0	0	0	0	0	0	0	0	0	0	0	0	0	0	0	0	0	0	0
ceh-83	0	0	0	0	0	0	0	0	0	0	0	0	0	0	0	0	0	0	0	0	0	0	0	0	0	0	0	0	0	0	0	0	0	0	0	0	0	0	0	0	0	0	0	0	0	0	0	0	0
ceh-84	0	0	0	0	0	0	0	0	0	0	0	0	0	0	0	0	0	0	0	0	0	0	0	0	0	0	0	0	0	0	0	0	0	0	0	0	0	0	0	0	0	0	0	0	0	0	0	0	0
ceh-86	0	0	0	0	0	0	0	0	0	0	0	0	0	0	0	0	0	0	0	0	0	0	0	0	0	0	0	0	0	0	0	0	0	0	0	0	0	0	0	0	0	0	0	0	0	0	0	0	0
ceh-87	0	0	0	0	0	0	0	0	0	0	0	0	0	0	0	0	0	0	0	0	0	0	0	0	0	0	0	0	0	0	0	0	0	0	0	0	0	0	0	0	0	0	0	0	0	0	0	0	0
ceh-88	1	1	1	1	1	1	1	1	1	1	1	1	1	1	1	1	1	1	1	1	1	1	1	1	1	1	1	1	1	1	1	1	1	1	1	1	1	1	1	1	1	1	1	1	1	1	1	1	1
ceh-89	1	1	1	1	1	1	1	1	1	1	0	0	1	1	1	1	1	1	1	1	1	1	1	1	1	1	1	1	1	1	0	0	1	1	1	1	1	1	1	1	1	1	1	1	1	1	1	1	1
ceh-9	0	0	1	0	0	0	0	0	0	0	0	0	0	0	0	0	0	0	0	0	0	1	0	0	0	0	0	0	0	0	0	0	0	0	0	0	1	0	0	0	0	0	0	0	0	0	0	0	0
ceh-90	0	0	0	0	0	0	0	0	0	0	0	0	0	0	0	0	0	0	0	0	1	0	0	0	0	0	0	0	0	0	0	0	0	0	0	0	0	0	0	0	0	0	0	0	0	0	0	0	0
ceh-91	0	0	0	0	0	0	0	0	0	0	0	0	0	0	0	0	0	0	0	0	0	0	0	0	0	0	0	0	0	0	0	0	0	0	0	0	0	0	0	0	0	0	0	0	0	0	0	0	0
ceh-92	0	0	0	0	0	0	0	0	0	0	0	0	0	0	0	0	0	0	0	0	0	0	0	0	0	0	0	0	0	0	0	0	0	0	0	0	0	0	0	0	0	0	0	0	0	0	0	0	0
ceh-93	0	0	0	1	0	0	0	0	0	0	0	0	0	0	0	0	0	0	0	0	0	0	0	0	0	0	0	0	0	0	0	0	0	0	0	0	0	0	0	0	0	0	0	0	0	0	0	0	0
ceh-99	0	0	0	0	0	0	0	0	0	0	0	0	0	0	0	0	0	0	0	0	0	0	0	0	0	0	0	0	0	0	0	0	0	0	0	0	0	0	0	0	0	0	0	0	0	0	0	0	0
cog-1	0	0	0	1	0	1	0	0	0	0	1	0	0	0	0	0	0	1	0	0	0	1	0	0	0	0	0	0	0	0	0	0	0	1	0	0	0	0	0	0	0	0	0	0	0	0	0	0	1
dsc-1	0	0	0	0	1	0	0	0	0	0	0	0	0	0	0	0	1	1	0	0	0	0	0	0	0	0	0	0	0	0	0	0	0	0	0	0	0	1	1	0	0	0	0	0	0	0	0	0	0
duxl-1	0	0	0	0	0	0	0	0	0	0	0	0	0	0	0	0	0	0	0	0	0	0	0	0	0	0	0	0	0	0	0	0	0	0	0	0	0	0	0	0	0	0	0	0	0	0	0	0	0
dve-1	0	0	0	0	0	0	0	0	0	0	0	0	0	0	0	0	0	0	0	0	0	0	0	0	0	0	0	0	0	1	0	0	0	0	0	1	0	0	0	0	0	1	0	0	0	0	0	0	0
egl-5	0	0	0	0	0	0	0	0	0	0	0	0	0	0	0	0	0	0	0	0	0	0	0	0	0	0	0	0	0	0	0	0	0	0	0	1	0	0	0	0	0	0	0	1	1	0	0	0	1
eyg-1	0	0	0	0	0	0	0	0	0	0	0	0	0	0	0	0	0	0	0	0	0	0	0	0	0	0	0	0	0	0	0	0	0	0	0	0	0	0	0	0	0	0	0	0	0	0	0	0	0
hmbx-1	0	0	0	0	0	0	0	0	0	0	0	0	1	0	0	0	0	0	0	0	0	0	0	0	0	0	0	0	0	0	0	0	0	0	0	0	0	0	0	0	0	0	0	0	0	0	0	0	0
irx-1	0	0	0	0	0	0	0	0	0	0	0	0	0	0	0	0	0	0	1	0	0	0	0	0	0	0	0	0	1	1	0	0	0	0	0	0	0	0	0	0	0	0	0	0	0	0	0	0	0
lim-4	0	0	0	0	0	0	0	0	0	0	0	0	0	0	0	0	0	0	0	0	0	0	0	0	0	0	0	0	0	0	0	0	0	0	0	0	1	0	0	0	0	0	0	0	0	0	0	0	0
lim-6	0	0	0	0	0	0	0	0	0	0	0	0	0	0	0	0	1	0	0	0	0	0	0	0	0	0	0	0	0	0	0	0	0	1	0	0	0	0	0	0	0	0	0	0	0	0	0	0	1
lim-7	0	0	0	0	0	0	1	1	0	0	0	1	0	0	0	0	0	0	0	0	0	0	0	0	0	1	0	0	0	0	0	0	0	0	0	0	0	1	1	1	0	0	0	0	0	0	0	0	0
lin-11	0	0	1	1	0	0	0	0	0	0	0	0	0	0	0	0	0	0	1	1	0	0	0	0	1	0	1	1	1	1	0	1	0	0	0	0	0	0	0	0	0	0	0	0	0	0	0	1	0
lin-39	0	0	0	0	0	0	0	0	0	1	0	0	0	0	1	1	0	0	0	0	0	0	0	0	0	0	0	0	0	0	0	0	0	0	1	0	0	0	0	0	0	0	0	1	0	1	0	0	0
mab-5	0	0	0	0	0	0	0	0	0	0	0	0	0	0	0	1	0	0	0	0	0	0	0	0	0	0	0	0	0	0	0	0	0	1	0	0	0	0	0	0	0	0	0	1	0	1	0	0	0
mec-3	0	0	0	0	0	0	0	0	0	0	0	0	1	0	0	0	0	0	0	0	0	0	0	0	0	0	0	0	0	0	0	0	0	0	1	0	0	0	0	0	0	0	0	0	0	0	0	0	0
mls-2	0	0	0	0	0	0	0	1	0	0	0	0	0	0	0	0	0	0	0	0	0	0	1	0	0	0	0	0	0	0	0	1	0	0	0	0	0	0	0	0	0	0	0	0	0	0	0	0	0
nob-1	0	0	0	0	0	0	0	0	0	0	0	0	0	0	0	0	0	0	0	0	0	0	0	0	0	0	0	0	0	0	0	0	0	0	0	0	0	0	0	0	0	0	0	0	0	0	0	1	0
nsy-7	0	0	1	0	1	0	0	1	0	0	0	0	0	0	0	1	0	0	0	1	0	1	0	0	1	0	1	1	0	1	1	0	0	0	0	1	0	0	1	0	0	1	1	1	1	1	1	1	0
pal-1	0	0	0	0	0	0	0	0	0	0	0	0	0	0	0	0	0	0	0	0	0	0	0	0	0	0	0	0	0	0	0	0	0	0	0	0	0	0	0	0	0	0	0	0	0	0	0	0	0
pax-3	0	0	0	0	0	0	0	0	0	0	0	0	0	0	0	0	0	0	0	0	0	0	0	0	0	0	0	0	0	0	0	0	0	0	0	0	0	0	0	0	0	0	0	0	0	0	0	0	0
pha-2	0	0	0	0	0	0	0	0	0	0	0	0	0	0	0	0	0	0	0	0	0	0	0	0	0	0	0	0	0	0	0	0	0	0	0	0	0	0	0	0	0	0	0	0	0	0	0	0	0
php-3	0	0	0	0	0	0	0	0	0	0	0	0	0	0	0	0	0	0	0	0	0	0	0	0	0	0	0	0	0	0	0	0	0	0	0	0	0	0	0	0	0	0	0	0	0	0	0	1	0
pros-1	0	0	0	0	0	0	0	0	0	0	0	0	0	0	0	0	0	0	1	0	0	0	0	0	0	0	0	0	0	0	0	0	0	0	0	1	0	0	0	0	0	0	0	0	0	0	0	1	0
tab-1	0	0	0	0	0	0	1	0	1	0	0	0	0	0	0	0	0	0	0	0	0	0	0	0	0	0	1	0	0	0	0	0	0	0	0	0	0	0	0	0	0	0	0	0	0	0	0	0	0
ttx-1	0	0	0	0	1	0	0	0	0	0	0	0	0	0	0	0	0	0	0	0	0	0	0	0	0	0	0	0	0	0	0	0	0	0	0	0	0	0	0	0	0	0	0	0	0	0	0	0	0
ttx-3	0	0	0	0	0	1	0	0	1	1	0	0	0	0	0	0	0	0	0	0	0	0	1	0	0	0	0	0	0	0	0	0	0	0	0	0	0	0	0	0	0	0	0	0	0	0	0	0	0
unc-30	0	0	0	0	0	0	0	0	0	0	0	0	0	0	0	0	0	0	1	0	0	0	0	0	0	0	0	0	0	0	0	1	0	0	0	0	0	0	0	0	0	0	0	0	0	0	0	0	0
unc-39	0	0	0	0	0	1	0	0	0	0	0	0	0	0	0	0	0	0	0	0	0	0	0	0	0	0	0	0	0	0	0	0	0	0	0	0	0	0	0	0	0	0	0	0	0	0	0	0	0
unc-4	0	0	0	0	0	0	0	0	0	0	0	0	0	0	0	1	0	0	0	0	0	0	0	0	0	0	0	0	1	0	0	0	0	0	0	0	0	0	0	0	0	0	0	1	1	0	0	0	0
unc-42	0	0	0	0	0	0	1	0	0	0	0	0	0	0	0	0	0	0	0	1	0	0	0	0	1	1	1	1	0	0	1	0	1	0	0	0	0	0	0	0	0	0	0	0	0	0	0	0	0
unc-62	1	1	0	0	0	0	1	0	0	0	1	1	1	0	1	1	0	0	0	0	0	0	0	0	0	0	0	0	0	0	0	0	0	0	1	0	0	0	0	0	1	0	0	1	1	1	1	1	0
unc-86	1	0	0	0	0	0	0	1	0	0	1	0	1	1	1	0	0	0	0	0	0	0	0	0	0	0	0	0	0	0	0	0	0	0	1	0	0	0	0	0	1	0	0	0	0	0	0	0	0
vab-15	0	0	0	0	0	0	0	0	0	0	0	0	0	0	0	0	0	0	0	0	0	0	0	0	0	0	0	0	0	1	0	0	0	0	0	0	0	0	0	0	0	0	0	0	0	0	0	0	0
vab-3	1	0	0	0	0	0	0	0	0	0	0	0	0	0	0	1	0	0	0	0	0	0	1	0	0	0	0	0	0	0	0	0	0	0	0	0	0	0	0	1	0	0	1	0	0	0	0	0	0
vab-7	1	0	0	0	0	0	0	0	0	0	0	0	0	0	0	0	0	0	0	0	0	0	0	0	0	0	0	0	0	0	0	0	0	0	0	0	0	0	0	0	0	0	0	0	0	1	1	0	0
zag-1	1	0	0	0	0	0	1	1	1	1	1	1	1	0	0	1	0	0	0	0	0	0	0	0	1	0	1	1	1	1	1	1	1	0	1	1	0	1	1	0	1	0	0	0	0	0	0	1	1
zfh-2	0	1	1	0	1	0	1	1	0	1	1	1	0	0	0	1	0	0	1	1	0	1	0	0	1	0	0	1	0	0	0	1	0	1	0	0	1	0	0	0	1	0	1	1	1	1	1	1	0
[truncated: 79 more columns]
