# Supplementary material for: Widespread employment of conserved C. elegans homeobox genes in neuronal identity specification
Source: PLoS Genet. 2022 Sep 30;18(9):e1010372. doi: 10.1371/journal.pgen.1010372 (PMC9524666; doi:10.1371/journal.pgen.1010372)
Supplement: S4 Table — The basis for this data is taken mainly from [35] and supplemented with data from this paper, as well as others, including [6, 7, 17, 50, 59, 62, 79]. Criteria to be included in this list is that the transcription factor is expressed throughout embryonic and postembryonic development of the respective neuron type (i.e. is likely involved not only in initiation, but also maintenance of terminal differentiation programs) and the existence of mutant data that support a role in controlling marker genes. The homeobox part of this table is graphically presented in Fig 12. (XLSX) [file pgen.1010372.s011.xlsx]

## Sheet: Sheet1
				homeobox term selec	subfeature selector	non-homeobox term selec
	Sensory	ADA		unc-86, ceh-20, unc-62
	neuron	ADE		ceh-43, ceh-20, unc-62		ast-1
		ADF				lag-1
		ADL		lin-11		hlh-4
		AFD		ttx-1, ceh-14
		ALA		ceh-17, ceh-14
		ALN		unc-86
		ALM		unc-86, mec-3
		AVM		unc-86, mec-3, lin-39
		AQR		unc-86; lin-39, ceh-20, unc-62		egl-13
		ASE		ceh-36	cog-1, lim-6	che-1
		ASG		ceh-37, lin-11
		ASH		unc-42
		ASI				unc-3
		ASJ				sptf-1
		ASK		ttx-3	mls-2
		AWA		egl-5		odr-7
		AWB		lim-4		sox-2
		AWC		ceh-36	nsy-7	sox-2
		BAG		ceh-37		ets-5, egl-13
		CEP		ceh-43, ceh-20, unc-62
		FLP		unc-86, mec-3, alr-1
		IL1		ceh-32		sox-2
		IL2		unc-86	unc-39	sox-2, cfi-1
		OLL		vab-3, ceh-32		sox-2, eor-1
		OLQ		vab-3
		PDE		ceh-43, ceh-20, unc-62	lin-39
		PHA		ceh-14
		PHB		ceh-14, egl-5
		PHC		ceh-14, unc-86, nob-1, php-3
		PLM		unc-86, mec-3, egl-5
		PLN		unc-86, nob-1, php-3
		PQR		unc-86; mab-5
		PVD		unc-86, mec-3, lin-39
		PVM		unc-86, mec-3
		URA		unc-86		sox-2, cfi-1
		URB		unc-86		sox-2
		URX		unc-86		egl-13
		URY		vab-3, ceh-32
	Inter	AIA		ttx-3, unc-39
	neuron	AIB		unc-42, unc-62, ceh-20
		AIM		unc-86, ceh-14, mls-2
		AIN		tab-1
		AIY		ttx-3, ceh-10	ceh-23
		AIZ		unc-86
		AUA		ceh-6
		AVA		unc-42		unc-3
		AVB		unc-42		unc-3
		AVD		unc-42, tab-1		unc-3, cfi-1
		AVE		unc-42		unc-3
		AVF		unc-4
		AVG		lin-11		ast-1
		AVH		unc-42		hlh-34
		AVJ		lin-11, mls-2, unc-30
		AVK		unc-42
		BDU		unc-86	ceh-14	pag-3
		CAN		ceh-10
		DVA				unc-3
		DVC		ceh-14
		LUA		egl-5		cfi-1
		PVC		ceh-14; egl-5		unc-3
		PVN		ceh-14, ceh-9		unc-3
		PVP		lin-11, unc-30
		PVQ		vab-15, zag-1		pag-3
		PVR		unc-86, ceh-14, ceh-31
		PVT		ceh-14, lim-6
		PVW		ceh-14
		RIA		ceh-8, ceh-32
		RIB		ttx-1		aptf-1
		RIC		unc-62
		RIF		lin-11
		RIG		lim-6
		RIH		unc-86
		RIM
		RIP		ttx-1
		RIR		unc-86
		RIS		lim-6		nhr-67
		RIV		unc-42
		SAA		unc-42		sox-3
		SDQ		lin-39, mab-5
	Motor	AS		compound HOX mutant*	mab-5	unc-3, mab-9, unc-55
	neuron	AVL		lim-6		nhr-67
		DA		compound HOX mutant*	unc-4, mab-5, egl-5	mab-9, cfi-1
		DB		compound HOX mutant*	vab-7	mab-9, cfi-1
		DD		unc-30		elt-1
		VD		unc-30	irx-1	elt-1, unc-55
		DVB		lim-6, egl-5
		HSN		unc-86, egl-5, zag-1		ast-1, sem-4, egl-18
		PDA		egl-5, ceh-6		unc-3
		PDB		egl-5		unc-3
		RID		lim-4
		RMD		unc-42	ceh-32
		RME		ceh-32		nhr-67
		RMF		unc-42, lim-4
		RMG		unc-86, ceh-13
		RMH		unc-42, lim-4
		SAB		unc-4		unc-3
		SIA		ceh-24
		SIB		ceh-24, unc-42
		SMB		lim-4
		SMD		unc-42, lim-4, ceh-24
		VA		compound HOX mutant*	unc-4, mab-5, egl-5	unc-3, bnc-1, cfi-1
		VB		compound HOX mutant*	vab-7, ceh-12	unc-3, bnc-1, cfi-1
		VC		lin-39
	Enteric	I1		ceh-34, unc-86
		I2		ceh-34, ceh-14
		I3		ceh-34, ceh-2, ceh-7, pros-1
		I4		ceh-34
		I5		ceh-34
		I6		ceh-34
		NSM		ceh-34, ttx-3, unc-86
		M1		ceh-34
		M2		ceh-34
		M3		ceh-34, ceh-2
		M4		ceh-34, ceh-28, zag-1
		M5		ceh-34, vab-15
		MI		ceh-34, ceh-45
		MC		ceh-34
		GABA		* Kratsios et al. unpubl.
		ACh
		Aminergic
		Glu
		Peptide
																									x
																										glr-5
																									x
